# Supplementary material for: Ouabain Effects on Human Anaplastic Thyroid Carcinoma 8505C Cells
Source: Cancers (Basel). 2022 Dec 14;14(24):6168. doi: 10.3390/cancers14246168 (PMC9777381; doi:10.3390/cancers14246168)
Supplement: Supplementary file 1 [file cancers-14-06168-s001.zip]

Archive with 2 entries (2 files):
- cancers-2101677 WB original images.pdf
- cancers-2101677-supplementary.pdf
